# Supplementary material for: The Orphan Gene ybjN Conveys Pleiotropic Effects on Multicellular Behavior and Survival of Escherichia coli
Source: PLoS One. 2011 Sep 27;6(9):e25293. doi: 10.1371/journal.pone.0025293 (PMC3181261; doi:10.1371/journal.pone.0025293)
Supplement: Table S2 — Differentially expressed genes in ybjN mutant and over-expression strains compared to E. coli K-12 strain BW25113. (XLSX) [file pone.0025293.s004.xlsx]

## Sheet: Mutant-specific
Table S2. Differentially expressed genes in ybjN mutant and over-expression strains compared to E. coli K-12 strain BW25113.
Gene ID	Gene Symbol	Description	∆ybjN/BW	p_value	ybjN_Over-expression/BW	p_value
b0451	amtB	probable ammonium transporter [b0451]	4.29699	0.0134787	0.965596	0.895026
b2957	ansB	periplasmic L-asparaginase II [b2957]	2.47855	0.0134787	0.735051	0.0730577
b3359	argD	acetylornithine delta-aminotransferase [b3359]	4.01524	0.0306259	0.624512	0.187118
b3960	argH	argininosuccinate lyase [b3960]	6.77236	0.00164039	1.64432	0.0059864
b4254	argI	ornithine carbamoyltransferase 1 [b4254]	7.06002	0.00840646	1.53829	0.119643
b4317	fimD	outer membrane protein; export and assembly of type 1 fimbriae, interrupted [b4317]	3.06424	0.0121568	0.55072	0.0176949
b4318	fimF	fimbrial morphology [b4318]	2.35254	0.0307692	0.671626	0.0998895
b1072	flgA	flagellar biosynthesis; assembly of basal-body periplasmic P ring [b1072]	8.49553	0.0133636	1.19327	0.597562
b1074	flgC	flagellar biosynthesis, cell-proximal portion of basal-body rod [b1074]	20.3704	0.0204803	0.422207	0.176615
b1077	flgF	flagellar biosynthesis, cell-proximal portion of basal-body rod [b1077]	7.88871	0.00729438	0.583558	0.0746483
b1078	flgG	flagellar biosynthesis, cell-distal portion of basal-body rod [b1078]	6.48213	0.0216123	0.650895	0.264245
b1082	flgK	flagellar biosynthesis, hook-filament junction protein 1 [b1082]	2.83596	0.0174271	1.16146	0.441581
b1071	flgM	anti-FliA [b1071]	2.78919	0.0126943	0.945887	0.728549
b1938	fliF	flagellar biosynthesis; basal-body MS [b1938]	5.82479	0.0174271	0.504962	0.0784289
b1939	fliG	flagellar biosynthesis, component of motor switching and energizing, enabling rotation and determining its direction [b1939]	7.05867	0.00972678	0.518752	0.0483706
b1940	fliH	flagellar biosynthesis; export of flagellar proteins? [b1940]	5.15934	0.0134787	0.601976	0.0990859
b1942	fliJ	flagellar fliJ protein [b1942]	5.59266	0.00442994	0.507991	0.00841333
b1946	fliN	flagellar biosynthesis, component of motor switch and energizing, enabling rotation and determining its direction [b1946]	6.01432	0.0229597	0.502225	0.105481
b1921	fliZ	orf, hypothetical protein [b1921]	6.58419	0.00164039	0.73915	0.0267625
b4153	frdB	fumarate reductase, anaerobic, iron-sulfur protein subunit [b4153]	2.073	0.0338363	0.572645	0.0321986
b4152	frdC	fumarate reductase, anaerobic, membrane anchor polypeptide [b4152]	2.15386	0.0497144	1.05351	0.843044
b2168	fruK	fructose-1-phosphate kinase [b2168]	2.30225	0.0264836	0.527417	0.0206988
b0450	glnK	nitrogen regulatory protein P-II 2 [b0450]	6.16484	0.0325186	0.967225	0.951011
b4036	lamB	phage lambda receptor protein; maltose high-affinity receptor [b4036]	7.88455	0.0474269	0.306638	0.101702
b4033	malF	part of maltose permease, periplasmic [b4033]	6.2593	0.00605087	0.513936	0.0159337
b4032	malG	part of maltose permease, inner membrane [b4032]	4.10982	0.00605087	1.01439	0.935564
b4035	malK	ATP-binding component of transport system for maltose [b4035]	6.64392	0.0275983	0.509424	0.15505
b4037	malM	periplasmic protein of mal regulon [b4037]	5.41994	0.0264836	0.612752	0.216795
b1988	nac	nitrogen assimilation control protein [b1988]	2.40336	0.0344158	1.30601	0.259014
b3908	sodA	superoxide dismutase, manganese [b3908]	2.13366	0.0271865	1.88281	0.0176633
b3708	tnaA	tryptophanase [b3708]	2.82982	0.0381278	0.596706	0.112352
b1205	ychH	orf, hypothetical protein [b1205]	2.22465	0.027661	0.87422	0.472084
b1904	yecR	orf, hypothetical protein [b1904]	2.55827	0.0401311	1.21688	0.460819
b2146	yeiT	putative oxidoreductase [b2146]	2.00384	0.0440613	0.883152	0.546465
b0557	borD	bacteriophage lambda Bor protein homolog [b0557]	0.111694	0.00605087	0.978027	0.934422
b0240	crl	transcriptional regulator of cryptic csgA gene for curli surface fibers [b0240]	0.449075	0.0474828	1.56009	0.109528
b1040	csgD	putative 2-component transcriptional regulator for 2nd curli operon [b1040]	0.265883	0.0158435	1.60289	0.0855909
b1039	csgE	curli production assembly/transport component, 2nd curli operon [b1039]	0.263215	0.0236388	1.57459	0.141582
b1038	csgF	curli production assembly/transport component, 2nd curli operon [b1038]	0.302347	0.0185205	1.58363	0.0868697
b1037	csgG	curli production assembly/transport component, 2nd curli operon [b1037]	0.482021	0.0429827	1.41342	0.137298
b1533	eamA	orf, hypothetical protein [b1533]	0.496447	0.00640907	1.05088	0.531622
b2342	fadI	putative acyltransferase [b2342]	0.448841	0.0338363	1.4648	0.109123
b0048	folA	dihydrofolate reductase type I; trimethoprim resistance [b0048]	0.394817	0.0266756	0.541099	0.0329398
b2153	folE	GTP cyclohydrolase I [b2153]	0.462113	0.0174271	1.06212	0.68407
b2042	galF	homolog of Salmonella UTP--glucose-1-P uridyltransferase, probably a UDP-gal transferase [b2042]	0.481754	0.0291611	1.10396	0.579217
b3425	glpE	protein of glp regulon [b3425]	0.417273	0.0309636	1.01188	0.962296
b0238	gpt	guanine-hypoxanthine phosphoribosyltransferase [b0238]	0.446436	0.0491603	1.16639	0.541453
b0884	infA	protein chain initiation factor IF-1 [b0884]	0.436145	0.0135501	0.515469	0.0078679
b0630	lipB	protein of lipoate biosynthesis [b0630]	0.455828	0.0250572	0.871563	0.422555
b3603	lldP	L-lactate permease [b3603]	0.187433	0.00630388	1.54286	0.0582076
b3604	lldR	transcriptional regulator [b3604]	0.281341	0.014107	1.15472	0.497754
b2289	lrhA	NADH dehydrogenase transcriptional regulator, LysR family [b2289]	0.0354656	0.00408987	0.923728	0.740837
b1759	nudG	orf, hypothetical protein [b1759]	0.46005	0.0279422	1.13044	0.503153
b2131	osmF	putative transport system permease protein [b2131]	0.422731	0.0225856	0.860363	0.395789
b0576	pheP	phenylalanine-specific transport system [b0576]	0.492319	0.0247533	1.17567	0.298128
b2517	rlmN	orf, hypothetical protein [b2517]	0.488372	0.027661	1.28267	0.166401
b1086	rluC	orf, hypothetical protein [b1086]	0.437495	0.0303973	0.807088	0.295638
b3704	rnpA	RNase P, protein component; protein C5; processes tRNA, 4.5S RNA [b3704]	0.480173	0.0174271	0.911968	0.495804
b1627	rsxA	orf, hypothetical protein [b1627]	0.351807	0.0174271	1.87948	0.0229475
b0721	sdhC	succinate dehydrogenase, cytochrome b556 [b0721]	0.376721	0.0134787	0.653211	0.0402483
b2340	sixA	orf, hypothetical protein [b2340]	0.467797	0.0134787	1.15097	0.261933
b2311	ubiX	3-octaprenyl-4-hydroxybenzoate carboxy-lyase [b2311]	0.461207	0.00605087	1.45158	0.00803735
b3452	ugpA	sn-glycerol 3-phosphate transport system, integral membrane protein [b3452]	0.304828	0.0287524	1.72777	0.0952707
b3668	uhpB	sensor histidine protein kinase phosphorylates UhpA [b3668]	0.43653	0.027661	0.572728	0.0340163
b0636	ybeA	orf, hypothetical protein [b0636]	0.326499	0.0321349	0.63872	0.14669
b0637	ybeB	orf, hypothetical protein [b0637]	0.424252	0.0174271	0.795183	0.173091
b0818	ybiR	orf, hypothetical protein [b0818]	0.493969	0.0173424	1.57841	0.0184493
b1253	yciA	orf, hypothetical protein [b1253]	0.487252	0.0312743	1.3218	0.151672
b1422	ydcI	putative transcriptional regulator LYSR-type [b1422]	0.139298	0.0174271	1.53753	0.249518
b1431	ydcL	orf, hypothetical protein [b1431]	0.469234	0.0187889	1.087	0.572932
b1607	ydgC	orf, hypothetical protein [b1607]	0.469568	0.0235377	1.89645	0.0135537
b1669	ydhT	orf, hypothetical protein [b1669]	0.475752	0.0313011	0.571624	0.0299337
b2001	yeeR	orf, hypothetical protein [b2001]	0.498147	0.0340307	1.02798	0.896005
b2086	yegS	orf, hypothetical protein [b2086]	0.472703	0.0174271	0.780614	0.115087
b2181	yejG	orf, hypothetical protein [b2181]	0.352639	0.00663205	1.76891	0.00856024
b2187	yejL	orf, hypothetical protein [b2187]	0.499077	0.0396377	0.9963	0.987465
b2350	yfdG	orf, hypothetical protein [b2350]	0.430308	0.0188888	0.740168	0.105811
b3820	yigI	orf, hypothetical protein [b3820]	0.219829	0.0264836	1.51078	0.237852
b4068	yjcH	orf, hypothetical protein [b4068]	0.475159	0.0231098	0.690905	0.0576112
b0458	ylaC	orf, hypothetical protein [b0458]	0.385665	0.0134787	0.764786	0.123058
b1295	ymjA	orf, hypothetical protein [b1295]	0.416311	0.0184356	0.953184	0.787948
b1332	ynaJ	orf, hypothetical protein [b1332]	0.369917	0.00605087	1.28716	0.0470733
b1857	znuA	putative adhesin [b1857]	0.412768	0.040512	1.52901	0.127656
b0725		orf, hypothetical protein [b0725]	0.447529	0.0244819	0.670027	0.0617835
		down-regulated over two folds
		up-regulated over two folds
		p value ≤ 0.05

## Sheet: OE-specific
Table S2. Differentially expressed genes in ybjN mutant and over-expression strains compared to E. coli K-12 strain BW25113.
Gene ID	Gene Symbol	Description	∆ybjN/BW	p_value	ybjN_Over-expression/BW	p_value
b4015	aceA	isocitrate lyase [b4015]	1.09794	0.735314	0.432093	0.0208385
b4014	aceB	malate synthase A [b4014]	0.850904	0.572441	0.352465	0.0140579
b4016	aceK	isocitrate dehydrogenase kinase/phosphatase [b4016]	0.951172	0.813928	0.37839	0.00588588
b1241	adhE	CoA-linked acetaldehyde dehydrogenase and iron-dependent alcohol dehydrogenase; pyruvate-formate-lyase deactivase [b1241]	0.880481	0.670513	0.147053	0.00281241
b1002	agp	periplasmic glucose-1-phosphatase [b1002]	0.849	0.435844	0.230693	0.00237739
b1415	aldA	aldehyde dehydrogenase, NAD-linked [b1415]	0.539774	0.0345793	0.200277	0.00125398
b1876	argS	arginine tRNA synthetase [b1876]	0.622102	0.185714	0.386652	0.0247591
b0908	aroA	5-enolpyruvylshikimate-3-phosphate synthetase [b0908]	0.811603	0.417568	0.465149	0.0242766
b0112	aroP	aromatic amino acid transport protein [b0112]	0.824939	0.413376	0.424154	0.013836
b3744	asnA	asparagine synthetase A [b3744]	1.68142	0.127707	0.38309	0.0173917
b3743	asnC	regulator for asnA, asnC and gidA [b3743]	0.651023	0.113099	0.464027	0.0159337
b3732	atpD	membrane-bound ATP synthase, F1 sector, beta-subunit [b3732]	1.20749	0.238559	0.482176	0.00613491
b3736	atpF	membrane-bound ATP synthase, F0 sector, subunit b [b3736]	1.04677	0.834607	0.46518	0.0119614
b0774	bioA	7,8-diaminopelargonic acid synthetase [b0774]	0.893076	0.740216	0.221029	0.00735624
b0775	bioB	biotin synthesis, sulfur insertion? [b0775]	0.606417	0.208692	0.12521	0.00423861
b0777	bioC	biotin biosynthesis; reaction prior to pimeloyl CoA [b0777]	0.79374	0.36113	0.167593	0.0021912
b0778	bioD	dethiobiotin synthetase [b0778]	0.725658	0.0803121	0.203754	0.000701655
b0776	bioF	8-amino-7-oxononanoate synthase [b0776]	0.608983	0.470964	0.0789905	0.0137482
b0836	bssR	putative receptor [b0836]	0.916263	0.581201	0.228855	0.00113598
b0034	caiF	transcriptional regulator of cai operon [b0034]	1.19379	0.332276	0.37235	0.00476787
b0032	carA	carbamoyl-phosphate synthetase, glutamine [b0032]	0.669405	0.291991	0.0327088	0.00113598
b0033	carB	carbamoyl-phosphate synthase large subunit [b0033]	1.17538	0.550187	0.0301	0.000496799
b2198	ccmD	heme exporter protein C [b2198]	0.719934	0.249804	0.480609	0.0308242
b2196	ccmF	cytochrome c-type biogenesis protein [b2196]	0.844898	0.471524	0.245939	0.00378077
b2195	ccmG	disulfide oxidoreductase [b2195]	0.859569	0.562375	0.410994	0.0172145
b2194	ccmH	possible subunit of heme lyase [b2194]	0.736226	0.3185	0.453491	0.0341551
b2592	clpB	heat shock protein [b2592]	0.934143	0.67639	0.365218	0.00319666
b0337	codA	cytosine deaminase [b0337]	0.996051	0.995323	0.170853	0.0271251
b0336	codB	cytosine permease/transport [b0336]	0.888707	0.51805	0.0481449	0.000341302
b3911	cpxA	probable sensor protein [b3911]	0.728669	0.160848	0.405938	0.0074037
b2313	cvpA	membrane protein required for colicin V production [b2313]	0.778836	0.334076	0.290014	0.00623811
b0733	cydA	cytochrome d terminal oxidase, polypeptide subunit I [b0733]	1.34034	0.279265	0.258169	0.00525219
b0734	cydB	cytochrome d terminal oxidase polypeptide subunit II [b0734]	1.03067	0.937903	0.287588	0.0127144
b0432	cyoA	cytochrome o ubiquinol oxidase subunit II [b0432]	0.699305	0.26123	0.427054	0.0282228
b0431	cyoB	cytochrome o ubiquinol oxidase subunit I [b0431]	0.868751	0.544299	0.390024	0.0106534
b0430	cyoC	cytochrome o ubiquinol oxidase subunit III [b0430]	0.888935	0.42781	0.350925	0.00226541
b0429	cyoD	cytochrome o ubiquinol oxidase subunit IV [b0429]	0.842459	0.470659	0.325379	0.00690289
b0428	cyoE	protoheme IX farnesyltransferase [b0428]	0.963125	0.882351	0.343624	0.00682613
b2750	cysC	adenosine 5-phosphosulfate kinase [b2750]	0.784721	0.249489	0.434561	0.00912415
b2762	cysH	3-phosphoadenosine 5-phosphosulfate reductase [b2762]	0.744501	0.418841	0.301833	0.0183418
b2763	cysI	sulfite reductase, alpha subunit [b2763]	0.853618	0.501213	0.336236	0.00729381
b2751	cysN	ATP-sulfurylase [b2751]	0.7835	0.271896	0.43532	0.011355
b1538	dcp	dipeptidyl carboxypeptidase II [b1538]	0.948433	0.824888	0.424334	0.0114237
b3528	dctA	uptake of C4-dicarboxylic acids [b3528]	0.789816	0.212429	0.214236	0.0013225
b1594	dgsA	putative NAGC-like transcriptional regulator [b1594]	1.01996	0.910249	0.47546	0.00618588
b1200	dhaK	putative dihydroxyacetone kinase [b1200]	1.42194	0.0316768	0.426914	0.00136044
b0894	dmsA	anaerobic dimethyl sulfoxide reductase subunit A [b0894]	1.64467	0.0723009	0.361331	0.00592074
b0895	dmsB	anaerobic dimethyl sulfoxide reductase subunit B [b0895]	1.75264	0.181664	0.377866	0.035585
b2779	eno	enolase [b2779]	0.855349	0.683742	0.375729	0.0347224
b2369	evgA	putative positive transcription regulator [b2369]	0.678877	0.249489	0.446024	0.0367502
b3081	fadH	putative NADPH dehydrogenase [b3081]	0.927985	0.731719	0.457007	0.013407
b4314	fimA	major type 1 subunit fimbrin [b4314]	1.85461	0.0803121	0.388988	0.0154319
b4315	fimI	fimbrial protein [b4315]	2.03015	0.0701281	0.277843	0.00789265
b1891	flhC	regulator of flagellar biosynthesis acting on class 2 operons; transcription initiation factor [b1891]	1.32078	0.29528	0.179661	0.00264403
b1892	flhD	regulator of flagellar biosynthesis, acting on class 2 operons; transcriptional initiation factor [b1892]	1.13233	0.789879	0.27139	0.0241924
b1611	fumC	fumarase C= fumarate hydratase Class II; isozyme [b1611]	0.52269	0.0569606	0.32012	0.00629323
b1492	gadC	acid sensitivity protein, putative transporter [b1492]	2.63006	0.0569606	0.185862	0.00647189
b3512	gadE	orf, hypothetical protein [b3512]	1.61803	0.373149	0.116593	0.010765
b3515	gadW	putative ARAC-type regulatory protein [b3515]	0.840792	0.563063	0.277799	0.00902748
b0759	galE	UDP-galactose-4-epimerase [b0759]	1.01651	0.973136	0.424957	0.0496388
b0758	galT	galactose-1-phosphate uridylyltransferase [b0758]	1.01601	0.941497	0.373095	0.00484299
b1779	gapA	glyceraldehyde-3-phosphate dehydrogenase A [b1779]	0.883083	0.224448	0.300778	0.000499663
b2094	gatA	galactitol-specific enzyme IIA of phosphotransferase system [b2094]	0.977837	0.9403	0.0596803	0.000701655
b2093	gatB	galactitol-specific enzyme IIB of phosphotransferase system [b2093]	1.00773	0.975318	0.0645288	0.000402176
b2092	gatC	PTS system galactitol-specific enzyme IIC [b2092]	0.863721	0.657615	0.0255341	0.000701655
b2096	gatY	tagatose-bisphosphate aldolase 1 [b2096]	1.08862	0.556331	0.208316	0.000784244
b2095	gatZ	putative tagatose 6-phosphate kinase 1 [b2095]	0.882139	0.350367	0.05977	0.00026621
b2904	gcvH	in glycine cleavage complex, carrier of aminomethyl moiety via covalently bound lipoyl cofactor [b2904]	1.31809	0.248398	0.369889	0.00794458
b2903	gcvP	glycine decarboxylase, P protein of glycine cleavage system [b2903]	1.45408	0.154485	0.297418	0.00508322
b1761	gdhA	NADP-specific glutamate dehydrogenase [b1761]	1.09994	0.528466	0.143358	0.000496799
b3945	gldA	glycerol dehydrogenase, [b3945]	1.12404	0.444429	0.287543	0.00161519
b3870	glnA	glutamine synthetase [b3870]	1.32992	0.557058	0.269679	0.032627
b3868	glnG	response regulator for gln [b3868]	2.02812	0.0916455	0.321917	0.0163316
b3869	glnL	histidine protein kinase sensor for GlnG regulator [b3869]	1.52292	0.392294	0.297491	0.0401216
b3925	glpX	unknown function in glycerol metabolism [b3925]	1.06492	0.710516	0.457245	0.00652069
b3213	gltD	glutamate synthase, small subunit [b3213]	1.07794	0.650809	0.334778	0.00257057
b3214	gltF	regulator of gltBDF operon, induction of Ntr enzymes [b3214]	0.906917	0.824049	0.317665	0.0273329
b3612	gpmM	putative 2,3-bisphosphoglycerate-independent phosphoglycerate mutase [b3612]	1.23935	0.0800914	0.351796	0.000701655
b3608	gpsA	glycerol-3-phosphate dehydrogenase [b3608]	0.770305	0.165752	0.39672	0.00454235
b4143	groL	GroEL, chaperone Hsp60, peptide-dependent ATPase, heat shock protein [b4143]	1.1105	0.563	0.407148	0.00605588
b4142	groS	GroES, 10 Kd chaperone binds to Hsp60 in pres. Mg-ATP, suppressing its ATPase activity [b4142]	1.03461	0.878297	0.473867	0.0127424
b2507	guaA	GMP synthetase [b2507]	0.906633	0.710057	0.339364	0.00900857
b2508	guaB	IMP dehydrogenase [b2508]	0.760128	0.233717	0.275983	0.00366124
b2231	gyrA	DNA gyrase, subunit A, type II topoisomerase [b2231]	0.936824	0.82093	0.48953	0.0319535
b2496	hda	putative DNA replication factor [b2496]	0.796399	0.115634	0.469769	0.00309928
b3510	hdeA	orf, hypothetical protein [b3510]	2.00862	0.0633821	0.0857011	0.00115304
b3509	hdeB	orf, hypothetical protein [b3509]	1.68629	0.244647	0.0548708	0.0024154
b3511	hdeD	orf, hypothetical protein [b3511]	1.90331	0.0365796	0.0985255	0.000583113
b2021	hisC	histidinol-phosphate aminotransferase [b2021]	1.18646	0.580961	0.440007	0.0337014
b2020	hisD	L-histidinal:NAD+ oxidoreductase; L-histidinol:NAD+ oxidoreductase [b2020]	1.07463	0.748237	0.462034	0.0147201
b2019	hisG	ATP phosphoribosyltransferase [b2019]	1.16553	0.567639	0.440544	0.0229475
b2026	hisI	phosphoribosyl-amp cyclohydrolase; phosphoribosyl-ATP pyrophosphatase [b2026]	1.11242	0.535421	0.418426	0.00578594
b4349	hsdM	host modification; DNA methylase M [b4349]	0.851905	0.416421	0.356647	0.00518652
b4348	hsdS	specificity determinant for hsdM and hsdR [b4348]	0.850107	0.682143	0.170048	0.00735624
b0473	htpG	chaperone Hsp90, heat shock protein C 62.5 [b0473]	0.928533	0.799157	0.417674	0.0192365
b2996	hybA	hydrogenase-2 small subunit [b2996]	1.20386	0.610858	0.150062	0.00519846
b2995	hybB	probable cytochrome Ni/Fe component of hydrogenase-2 [b2995]	1.23791	0.173033	0.241611	0.000861387
b2994	hybC	probable large subunit, hydrogenase-2 [b2994]	1.05513	0.827752	0.329973	0.00605588
b2992	hybE	member of hyb operon [b2992]	0.855692	0.622692	0.482164	0.0482462
b2997	hybO	putative hydrogenase subunit [b2997]	1.24274	0.266408	0.169408	0.00106221
b2727	hypB	guanine-nucleotide binding protein, functions as nickel donor for large subunit of hydrogenase 3 [b2727]	1.36457	0.2343	0.172172	0.00213173
b2728	hypC	pleiotrophic effects on 3 hydrogenase isozymes [b2728]	1.41829	0.281214	0.200294	0.00540493
b2729	hypD	pleiotrophic effects on 3 hydrogenase isozymes [b2729]	1.23232	0.454802	0.25192	0.00611576
b2730	hypE	plays structural role in maturation of all 3 hydrogenases [b2730]	1.08426	0.592943	0.417121	0.00410744
b3774	ilvC	ketol-acid reductoisomerase [b3774]	0.806753	0.0622096	0.0603744	5.76511e-05
b0078	ilvH	acetolactate synthase III, valine sensitive, small subunit [b0078]	0.96265	0.852944	0.210303	0.00150358
b0077	ilvI	acetolactate synthase III, valine sensitive, large subunit [b0077]	1.03284	0.930084	0.235389	0.00731845
b1732	katE	catalase; hydroperoxidase HPII [b1732]	0.9056	0.799446	0.306359	0.0185783
b3942	katG	catalase; hydroperoxidase HPI [b3942]	0.759202	0.28802	0.293884	0.00613491
b3747	kup	low affinity potassium transport system [b3747]	0.884498	0.735065	0.251516	0.011355
b3454	livF	ATP-binding component of leucine transport [b3454]	0.768716	0.534356	0.04603	0.00214505
b3455	livG	ATP-binding component of high-affinity branched-chain amino acid transport system [b3455]	0.907451	0.565394	0.0440397	0.000318728
b3457	livH	high-affinity branched-chain amino acid transport system; membrane component [b3457]	0.876505	0.640944	0.0376257	0.000629132
b3460	livJ	high-affinity amino acid transport system; periplasmic binding protein [b3460]	0.950939	0.697887	0.0531722	0.000224832
b3458	livK	high-affinity leucine-specific transport system; periplasmic binding protein [b3458]	0.986601	0.979384	0.0536483	0.00213173
b3456	livM	high-affinity branched-chain amino acid transport [b3456]	0.939162	0.429666	0.036052	3.58051e-05
b0524	lpxH	orf, hypothetical protein [b0524]	0.581326	0.0560797	0.441889	0.00939489
b4024	lysC	aspartokinase III, lysine sensitive [b4024]	1.07011	0.859373	0.100442	0.00254174
b2156	lysP	lysine-specific permease [b2156]	1.42516	0.276812	0.410976	0.0272292
b3418	malT	positive regulator of mal regulon [b3418]	1.87304	0.0158435	0.302962	0.000935009
b1817	manX	PTS enzyme IIAB, mannose-specific [b1817]	1.08664	0.28962	0.132397	0.000136792
b1818	manY	PTS enzyme IIC, mannose-specific [b1818]	1.22708	0.559549	0.149659	0.00496523
b1819	manZ	PTS enzyme IID, mannose-specific [b1819]	0.972064	0.951151	0.124044	0.00458229
b3513	mdtE	putative membrane protein [b3513]	1.63556	0.0732175	0.124155	0.000861387
b2260	menE	o-succinylbenzoate-CoA ligase [b2260]	1.0068	0.981674	0.464428	0.0177069
b4013	metA	homoserine transsuccinylase [b4013]	0.837261	0.54396	0.21801	0.00542933
b3008	metC	cystathionine beta-lyase [b3008]	1.73949	0.128553	0.374571	0.0193326
b3829	metE	tetrahydropteroyltriglutamate methyltransferase [b3829]	1.54868	0.208072	0.225093	0.00693718
b4019	metH	B12-dependent homocysteine-N5-methyltetrahydrofolate transmethylase, repressor of metE and metF [b4019]	0.838837	0.106312	0.275992	0.000402176
b1114	mfd	transcription-repair coupling factor; mutation frequency decline [b1114]	0.706256	0.0770446	0.4051	0.00348883
b1782	mipA	orf, hypothetical protein [b1782]	0.872274	0.419255	0.480455	0.00848362
b0763	modA	molybdate-binding periplasmic protein; permease [b0763]	1.14725	0.718267	0.209002	0.00900857
b0764	modB	molybdate transport permease protein [b0764]	0.948371	0.866609	0.163842	0.00302767
b0765	modC	ATP-binding component of molybdate transport [b0765]	0.805021	0.172556	0.231754	0.000835428
b0760	modF	ATP-binding component of molybdate transport system [b0760]	0.425151	0.0574991	0.284611	0.0105376
b3250	mreC	rod shape-determining protein [b3250]	0.531589	0.103716	0.457131	0.0395252
b1976	mtfA	orf, hypothetical protein [b1976]	0.889725	0.735016	0.403788	0.0316306
b3208	mtgA	putative peptidoglycan enzyme [b3208]	0.953987	0.838091	0.414613	0.0092548
b3599	mtlA	PTS system, mannitol-specific enzyme IIABC components [b3599]	0.747026	0.32538	0.292192	0.00916062
b2206	napA	probable nitrate reductase 3 [b2206]	1.74032	0.0110206	0.354061	0.000533291
b2203	napB	cytochrome c-type protein [b2203]	1.49922	0.0639215	0.481382	0.00682602
b2205	napG	ferredoxin-type protein: electron transfer [b2205]	1.62645	0.0517925	0.479046	0.00831253
b2204	napH	ferredoxin-type protein: electron transfer [b2204]	1.52668	0.0984744	0.472176	0.0136043
b3479	nikD	ATP-binding protein of nickel transport system [b3479]	1.66271	0.169933	0.303348	0.0139863
b3366	nirD	nitrite reductase [b3366]	2.72052	0.0533382	0.189874	0.0069864
b3661	nlpA	lipoprotein-28 [b3661]	0.940399	0.4853	0.426866	0.00103018
b0553	nmpC	outer membrane porin protein; locus of qsr prophage [b0553]	1.24769	0.249523	0.154406	0.000835428
b4238	nrdD	anaerobic ribonucleoside-triphosphate reductase [b4238]	1.31878	0.196907	0.244332	0.00213173
b4237	nrdG	anaerobic ribonucleotide reductase activating protein [b4237]	1.24645	0.331127	0.421734	0.0118111
b4070	nrfA	periplasmic cytochrome c [b4070]	2.27379	0.0720405	0.186644	0.00591865
b4071	nrfB	formate-dependent nitrite reductase; a penta-haeme cytochrome c [b4071]	1.86337	0.195299	0.155086	0.00878455
b4073	nrfD	formate-dependent nitrate reductase complex; transmembrane protein [b4073]	1.67503	0.132438	0.427714	0.025354
b1256	ompW	putative outer membrane protein [b1256]	0.987918	0.978492	0.0512503	0.00147887
b1636	pdxY	pyridoxal kinase 2 / pyridoxine kinase [b1636]	0.730795	0.282781	0.397665	0.0183803
b4021	pepE	peptidase E, a dipeptidase where amino-terminal residue is aspartate [b4021]	1.33211	0.434905	0.276808	0.0156881
b0903	pflB	formate acetyltransferase 1 [b0903]	1.50389	0.0994616	0.361715	0.00543175
b2599	pheA	chorismate mutase-P and prephenate dehydratase [b2599]	0.821254	0.417704	0.178012	0.00219951
b1603	pntA	pyridine nucleotide transhydrogenase, alpha subunit [b1603]	0.993553	0.965006	0.170883	0.000375553
b1602	pntB	pyridine nucleotide transhydrogenase, beta subunit [b1602]	0.971604	0.880074	0.199026	0.00106813
b0871	poxB	pyruvate oxidase [b0871]	0.738182	0.156466	0.324127	0.00360406
b4226	ppa	inorganic pyrophosphatase [b4226]	0.880439	0.658427	0.407371	0.0199599
b2502	ppx	exopolyphosphatase [b2502]	0.805575	0.345646	0.433823	0.0135537
b2297	pta	phosphotransacetylase [b2297]	0.926367	0.547036	0.426103	0.00264403
b1101	ptsG	PTS system, glucose-specific IIBC component [b1101]	1.34248	0.366531	0.166229	0.00458229
b2415	ptsH	PTS system protein HPr [b2415]	1.10782	0.595947	0.438703	0.00885481
b1131	purB	adenylosuccinate lyase [b1131]	0.672615	0.193344	0.39941	0.0177199
b2476	purC	phosphoribosylaminoimidazole-succinocarboxamide synthetase = SAICAR synthetase [b2476]	0.726612	0.457916	0.326226	0.0357173
b4005	purD	phosphoribosylglycinamide synthetase = GAR synthetase [b4005]	1.07016	0.70015	0.169	0.000835428
b0523	purE	phosphoribosylaminoimidazole carboxylase = AIR carboxylase, catalytic subunit [b0523]	0.51493	0.194108	0.265233	0.0268006
b2312	purF	amidophosphoribosyltransferase = PRPP amidotransferase [b2312]	0.763509	0.191867	0.161341	0.000970599
b4006	purH	phosphoribosylaminoimidazolecarboxamideformyltransferase = AICAR formyltransferase; IMP cyclohydrolase [b4006]	1.15082	0.292927	0.165324	0.000452071
b0522	purK	phosphoribosylaminoimidazole carboxylase = AIR carboxylase, CO [b0522]	0.683669	0.30192	0.273461	0.0142641
b2557	purL	phosphoribosylformyl-glycineamide synthetase = FGAM synthetase [b2557]	1.36464	0.0590285	0.269911	0.000701655
b2499	purM	phosphoribosylaminoimidazole synthetase = AIR synthetase [b2499]	0.68407	0.270246	0.166033	0.00480783
b2500	purN	phosphoribosylglycinamide formyltransferase 1 [b2500]	0.53715	0.353214	0.204666	0.0445819
b1849	purT	phosphoribosylglycinamide formyltransferase 2 [b1849]	0.953578	0.909634	0.117786	0.00386062
b4245	pyrB	aspartate carbamoyltransferase, catalytic subunit [b4245]	0.810826	0.323666	0.00906403	0.000225943
b1062	pyrC	dihydro-orotase [b1062]	0.528161	0.0661556	0.120639	0.00150358
b0945	pyrD	dihydro-orotate dehydrogenase [b0945]	0.753728	0.452016	0.123497	0.00463942
b1281	pyrF	orotidine-5-phosphate decarboxylase [b1281]	0.587919	0.158445	0.420851	0.0340378
b4244	pyrI	aspartate carbamoyltransferase, regulatory subunit [b4244]	0.653734	0.0470897	0.00933001	5.76511e-05
b3750	rbsC	D-ribose high-affinity transport system [b3750]	1.29758	0.436255	0.274692	0.011925
b3748	rbsD	D-ribose high-affinity transport system; membrane-associated protein [b3748]	1.53881	0.413815	0.107051	0.00898703
b3619	rfaD	ADP-L-glycero-D-mannoheptose-6-epimerase [b3619]	0.868994	0.371567	0.471499	0.00637591
b3620	rfaF	ADP-heptose--lps heptosyltransferase II; lipopolysaccharide core biosynthesis [b3620]	0.954142	0.928139	0.355262	0.0486361
b3622	rfaL	O-antigen ligase; lipopolysaccharide core biosynthesis [b3622]	0.775748	0.33245	0.231226	0.00428751
b0651	rihA	putative tRNA synthetase [b0651]	1.11658	0.692398	0.419987	0.019843
b1286	rnb	RNase II, mRNA degradation [b1286]	0.833311	0.520671	0.494249	0.0408599
b2176	rtn	orf, hypothetical protein [b2176]	0.79934	0.356865	0.336784	0.00753042
b3590	selB	selenocysteinyl-tRNA-specific translation factor [b3590]	0.976475	0.93373	0.377493	0.010786
b0907	serC	3-phosphoserine aminotransferase [b0907]	0.59786	0.127707	0.442522	0.026419
b3506	slp	outer membrane protein induced after carbon starvation [b3506]	1.87555	0.0676119	0.133525	0.00161519
b2937	speB	agmatinase [b2937]	1.36072	0.22251	0.488699	0.0221911
b0120	speD	S-adenosylmethionine decarboxylase [b0120]	0.956753	0.619113	0.297049	0.000452071
b0121	speE	spermidine synthase = putrescine aminopropyltransferase [b0121]	0.840177	0.532223	0.360393	0.0140858
b3962	sthA	putative oxidoreductase [b3962]	0.789963	0.168274	0.376694	0.002941
b2669	stpA	DNA-binding protein; H-NS-like protein; chaperone activity; RNA splicing? [b2669]	0.599219	0.0796852	0.414862	0.0109277
b4148	sugE	suppresses groEL, may be chaperone [b4148]	0.964938	0.799228	0.428261	0.00290096
b2464	talA	transaldolase A [b2464]	0.761724	0.212963	0.476326	0.0135243
b0417	thiL	thiamin-monophosphate kinase [b0417]	0.862035	0.593769	0.439065	0.0247591
b1197	treA	trehalase, periplasmic [b1197]	0.607893	0.195883	0.432163	0.0437261
b1260	trpA	tryptophan synthase, alpha protein [b1260]	1.19034	0.299902	0.456733	0.00128302
b1262	trpC	N- [b1262]	0.869033	0.662776	0.42519	0.000861387
b1263	trpD	anthranilate synthase component II, glutamine amidotransferase and phosphoribosylanthranilate transferase [b1263]	1.314	0.132365	0.0659305	0.0350326
b1264	trpE	anthranilate synthase component I [b1264]	1.0367	0.901306	0.0628058	0.00649787
b0662	ubiF	orf, hypothetical protein [b0662]	0.864683	0.379366	0.431709	0.00547015
b2907	ubiH	2-octaprenyl-6-methoxyphenol--> 2-octaprenyl-6-methoxy-1, 4-benzoquinone [b2907]	0.876043	0.581331	0.466322	0.0200321
b3669	uhpA	response regulator, positive activator of uhpT transcription [b3669]	0.38215	0.0566021	0.280706	0.0138922
b2498	upp	uracil phosphoribosyltransferase [b2498]	0.955682	0.930442	0.193519	0.0135243
b2497	uraA	uracil transport [b2497]	0.806602	0.443445	0.0592018	0.0009152
b3745	viaA	orf, hypothetical protein [b3745]	0.989457	0.978899	0.42011	0.0281684
b2906	visC	orf, hypothetical protein [b2906]	0.803387	0.386925	0.354261	0.011808
b0268	yagE	putative lyase/synthase [b0268]	1.8338	0.0347927	0.444076	0.00722073
b0485	ybaS	putative glutaminase [b0485]	1.64135	0.0244819	0.216384	0.000468897
b0486	ybaT	putative amino acid/amine transport protein [b0486]	1.48341	0.302618	0.381887	0.0360507
b0660	ybeZ	putative ATP-binding protein in pho regulon [b0660]	0.833441	0.225014	0.493136	0.0055256
b0735	ybgE	orf, hypothetical protein [b0735]	1.03366	0.905914	0.229601	0.00354486
b0960	yccS	orf, hypothetical protein [b0960]	0.826925	0.451955	0.497967	0.0306177
b1282	yciH	orf, hypothetical protein [b1282]	0.521699	0.0576044	0.426664	0.0146699
b1341	ydaM	orf, hypothetical protein [b1341]	0.500866	0.072094	0.363216	0.0148796
b1378	ydbK	putative oxidoreductase, Fe-S subunit [b1378]	1.09384	0.682306	0.276517	0.00367038
b1426	ydcH	orf, hypothetical protein [b1426]	0.972627	0.859616	0.426923	0.00356579
b1541	ydfZ	orf, hypothetical protein [b1541]	0.736199	0.0754568	0.131417	0.000359196
b1668	ydhS	orf, hypothetical protein [b1668]	0.676695	0.0885143	0.295268	0.0024495
b1686	ydiI	orf, hypothetical protein [b1686]	0.782822	0.255945	0.358007	0.00563898
b1687	ydiJ	putative oxidase [b1687]	0.841748	0.323666	0.243058	0.00156796
b1729	ydjN	part of a kinase [b1729]	0.839656	0.426132	0.479399	0.0174806
b1750	ydjX	orf, hypothetical protein [b1750]	0.811789	0.442845	0.187045	0.00343883
b1751	ydjY	orf, hypothetical protein [b1751]	1.3886	0.256007	0.133395	0.00210479
b1780	yeaD	orf, hypothetical protein [b1780]	1.11434	0.478129	0.0594416	0.000318728
b1787	yeaK	orf, hypothetical protein [b1787]	0.786606	0.36002	0.446958	0.0214234
b1906	yecH	orf, hypothetical protein [b1906]	0.603484	0.161082	0.442456	0.0361153
b2014	yeeF	putative amino acid/amine transport protein [b2014]	0.604923	0.199377	0.430887	0.0460514
b1983	yeeN	orf, hypothetical protein [b1983]	0.710352	0.0424298	0.183099	0.000359196
b2152	yeiB	orf, hypothetical protein [b2152]	0.438252	0.0622096	0.418709	0.0292189
b2160	yeiI	putative kinase [b2160]	0.822698	0.389681	0.421526	0.0121795
b2171	yeiP	putative elongation factor [b2171]	0.73017	0.201607	0.491611	0.0202393
b2179	yejE	putative transport system permease protein [b2179]	0.719848	0.022214	0.433109	0.000701655
b2180	yejF	putative ATP-binding component of a transport system [b2180]	0.50878	0.0162562	0.489027	0.0048295
b2290	yfbQ	putative aminotransferase [b2290]	0.500624	0.0629716	0.358212	0.011824
b2351	yfdH	putative glycan biosynthesis enzyme [b2351]	0.591	0.190201	0.190074	0.00815756
b2352	yfdI	putative ligase [b2352]	0.976627	0.963538	0.049421	0.00213173
b2795	ygdH	orf, hypothetical protein [b2795]	0.88581	0.511522	0.233052	0.00182298
b2998	yghW	orf, hypothetical protein [b2998]	0.87507	0.362617	0.150225	0.000484811
b3001	yghZ	putative reductase [b3001]	1.64404	0.0682447	0.35175	0.00516587
b3087	ygjR	orf, hypothetical protein [b3087]	1.23027	0.51805	0.416548	0.0316306
b3158	yhbU	putative collagenase [b3158]	1.53212	0.187409	0.172418	0.00358567
b3159	yhbV	orf, hypothetical protein [b3159]	1.15465	0.751417	0.182056	0.0114641
b3407	yhgF	orf, hypothetical protein [b3407]	1.18004	0.507553	0.400944	0.0140579
b3522	yhjD	orf, hypothetical protein [b3522]	0.909665	0.633197	0.49999	0.0153196
b3523	yhjE	putative transport protein [b3523]	0.82468	0.558734	0.267605	0.0109938
b3872	yihL	putative transcriptional regulator [b3872]	1.02501	0.959201	0.295108	0.0194315
b3873	yihM	orf, hypothetical protein [b3873]	1.38985	0.389511	0.262437	0.0154393
b4064	yjcD	orf, hypothetical protein [b4064]	0.642099	0.125939	0.363613	0.00929082
b4243	yjgF	orf, hypothetical protein [b4243]	0.767292	0.150235	0.249346	0.00140944
b4330	yjiH	orf, hypothetical protein [b4330]	0.814495	0.102452	0.46498	0.00196747
b4335	yjiM	orf, hypothetical protein [b4335]	1.40012	0.0676119	0.131912	0.000375553
b4380	yjjI	orf, hypothetical protein [b4380]	1.54744	0.189397	0.0682116	0.00127572
b4379	yjjW	putative activating enzyme [b4379]	1.70913	0.152247	0.180905	0.00516587
b0833	yliE	orf, hypothetical protein [b0833]	0.61684	0.107768	0.160893	0.0020294
b1588	ynfF	putative oxidoreductase, major subunit [b1588]	0.842377	0.776278	0.226467	0.0353761
b1589	ynfG	putative oxidoreductase, Fe-S subunit [b1589]	0.646809	0.220626	0.226201	0.00749143
b1590	ynfH	putative DMSO reductase anchor subunit [b1590]	0.629222	0.0869983	0.339732	0.00537648
b1593	ynfK	orf, hypothetical protein [b1593]	1.27112	0.117871	0.159468	0.000402176
b1757	ynjE	putative thiosulfate sulfur transferase [b1757]	0.998662	0.995171	0.120682	0.000796929
b1809	yoaB	orf, hypothetical protein [b1809]	0.78235	0.128406	0.481453	0.00495121
b2474	ypfI	orf, hypothetical protein [b2474]	0.820481	0.503121	0.464649	0.0361619
b4211	ytfG	putative oxidoreductase [b4211]	0.830805	0.174634	0.458465	0.00299529
b0701		protein in rhs element [b0701]	0.765519	0.100271	0.414275	0.00251417
b1417		glyceraldehyde 3-phosphate dehydrogenase C, interrupted [b1417]	0.5416	0.0645461	0.492374	0.0239213
b2090		split galactitol utilization operon repressor, fragment 2 [b2090]	0.930247	0.87347	0.198471	0.010801
b2817	amiC	putative amidase [b2817]	0.816831	0.605777	2.76483	0.0350229
b4055	aphA	diadenosine tetraphosphatase [b4055]	1.51721	0.043087	2.62728	0.00213173
b0469	apt	adenine phosphoribosyltransferase [b0469]	0.605295	0.0185205	2.04048	0.0024495
b0064	araC	transcriptional regulator for ara operon [b0064]	1.50473	0.0880348	2.69023	0.00501104
b3959	argB	acetylglutamate kinase [b3959]	5.71666	0.0347927	3.09308	0.0536268
b3957	argE	acetylornithine deacetylase [b3957]	1.66821	0.0560131	2.3203	0.00736604
b0273	argF	ornithine carbamoyltransferase 2, chain F [b0273]	5.80429	0.00605087	4.39006	0.00216408
b3237	argR	repressor of arg regulon; cer-mediated site specific recombination [b3237]	1.21946	0.0934515	2.49226	0.000970599
b3281	aroE	dehydroshikimate reductase [b3281]	0.695302	0.16203	2.06206	0.0201122
b1481	bdm	orf, hypothetical protein [b1481]	1.23151	0.099179	6.11769	0.000318728
b0314	betT	high-affinity choline transport [b0314]	0.569595	0.0231098	3.8799	0.000812812
b1112	bhsA	orf, hypothetical protein [b1112]	1.17842	0.629059	6.94628	0.00416907
b0401	brnQ	branched chain amino acid transport system II carrier protein [b0401]	0.836301	0.486601	2.00764	0.0319018
b4224	chpS	suppressor of inhibitory function of ChpB, PemI-like, autoregulated [b4224]	1.07336	0.752163	3.18481	0.00496523
b1625	cnu	orf, hypothetical protein [b1625]	1.00657	0.991073	3.48514	0.0385987
b1992	cobS	cobalamin 5-phosphate synthase [b1992]	0.745284	0.0897593	3.16061	0.00149694
b1993	cobU	cobinamide kinase/cobinamide phosphate guanylyltransferase [b1993]	0.91466	0.83837	3.07821	0.0280264
b0446	cof	orf, hypothetical protein [b0446]	0.833743	0.563699	2.08902	0.0482462
b0624	crcB	orf, hypothetical protein [b0624]	0.897018	0.509934	3.39039	0.00213173
b3556	cspA	cold shock protein 7.4, transcriptional activator of hns [b3556]	0.739383	0.438827	2.99901	0.0285609
b1557	cspB	cold shock protein; may affect transcription [b1557]	0.650411	0.413156	8.82848	0.00951888
b0990	cspG	homolog of Salmonella cold shock protein [b0990]	1.33564	0.381421	12.443	0.00190491
b1189	dadA	D-amino acid dehydrogenase subunit [b1189]	1.82462	0.0735556	14.5513	0.000795731
b1190	dadX	alanine racemase 2, catabolic [b1190]	1.30097	0.412377	11.9174	0.00187681
b0381	ddlA	D-alanine-D-alanine ligase A [b0381]	1.07774	0.527745	2.45318	0.00202538
b3162	deaD	inducible ATP-independent RNA helicase [b3162]	1.15484	0.829524	7.89622	0.0170352
b3234	degQ	serine endoprotease [b3234]	1.04099	0.842768	2.2437	0.00798435
b1201	dhaR	putative sensor-type regulator [b1201]	0.871625	0.744127	4.12744	0.0157498
b0226	dinJ	damage-inducible protein J [b0226]	1.21163	0.132365	2.11008	0.00240905
b2209	eco	ecotin, a serine protease inhibitor [b2209]	1.13698	0.332333	4.01521	0.000799355
b3673	emrD	2-module integral membrane pump; multidrug resistance [b3673]	0.642169	0.266758	4.53988	0.0109057
b0156	erpA	orf, hypothetical protein [b0156]	0.995043	0.99153	3.40496	0.0210834
b0479	fsr	fosmidomycin resistance protein [b0479]	0.898519	0.759281	3.02988	0.0179436
b2803	fucK	L-fuculokinase [b2803]	0.956846	0.80574	3.35054	0.00213173
b2804	fucU	protein of fucose operon [b2804]	1.01039	0.966544	3.6536	0.00264403
b3740	gidB	glucose-inhibited division; chromosome replication? [b3740]	0.676735	0.0551441	2.17385	0.00456246
b2980	glcC	transcriptional activator for glc operon [b2980]	0.429906	0.0591434	2.11545	0.0442167
b4077	gltP	glutamate-aspartate symport protein [b4077]	0.983256	0.934613	4.79568	0.000318728
b3653	gltS	glutamate transport [b3653]	0.984545	0.885158	2.66342	0.000756356
b3406	greB	transcription elongation factor and transcript cleavage [b3406]	1.03522	0.887932	2.11964	0.0160829
b1562	hokD	polypeptide destructive to membrane potential [b1562]	0.79183	0.210024	3.72318	0.00189876
b4259	holC	DNA polymerase III, chi subunit [b4259]	1.38346	0.1913	2.2268	0.0146586
b2527	hscB	orf, hypothetical protein [b2527]	0.804101	0.29712	2.67861	0.00626808
b3772	ilvA	threonine deaminase [b3772]	0.868834	0.629112	2.47195	0.0208282
b3770	ilvE	branched-chain amino-acid aminotransferase [b3770]	0.611967	0.0627085	2.02274	0.0127424
b3769	ilvM	acetolactate synthase II, valine insensitive, small subunit [b3769]	0.544102	0.0236388	4.92706	0.000701655
b0265	insA	IS1 protein InsA [b0265]	0.975554	0.945188	2.13105	0.0369773
b4294	insA	IS1 protein InsA [b4294]	1.218	0.0800914	2.43584	0.000835428
b0021	insB	IS1 protein InsB [b0021]	1.05144	0.785576	2.51181	0.00505589
b4271	intB	prophage P4 integrase [b4271]	0.941899	0.592762	2.3448	0.00192421
b0537	intD	prophage DLP12 integrase [b0537]	0.88174	0.619829	2.04149	0.0278127
b0281	intF	putative phage integrase [b0281]	0.857788	0.518146	2.98106	0.00736604
b2528	iscA	putative regulator [b2528]	0.743049	0.316526	3.03795	0.0121795
b2531	iscR	orf, hypothetical protein [b2531]	0.843228	0.680057	7.40901	0.00592395
b2530	iscS	putative aminotransferase [b2530]	1.73941	0.170597	6.46576	0.00523286
b2529	iscU	orf, hypothetical protein [b2529]	0.985302	0.975572	4.80533	0.00894537
b2524	iscX	orf, hypothetical protein [b2524]	0.926762	0.57844	2.1917	0.00420691
b0220	ivy	orf, hypothetical protein [b0220]	1.49687	0.156513	2.72086	0.0104861
b3617	kbl	2-amino-3-ketobutyrate CoA ligase [b3617]	1.02236	0.945609	4.37598	0.00460321
b3198	kdsC	orf, hypothetical protein [b3198]	0.840213	0.234063	2.23467	0.00384883
b3197	kdsD	putative isomerase [b3197]	0.912946	0.714738	2.07648	0.023176
b3350	kefB	K+ efflux; NEM-activable K+/H+ antiporter [b3350]	0.717068	0.161082	2.59095	0.00735624
b1798	leuE	orf, hypothetical protein [b1798]	0.473703	0.201466	4.31363	0.0306177
b4129	lysU	lysine tRNA synthetase, inducible; heat shock protein [b4129]	0.8347	0.533831	2.21268	0.0316306
b1663	mdtK	putative transport protein [b1663]	0.825467	0.426132	5.16808	0.00245923
b0350	mhpD	2-keto-4-pentenoate hydratase [b0350]	0.890206	0.338623	2.50578	0.00191159
b0352	mhpE	4-hydroxy-2-ketovalerate aldolase [b0352]	0.817696	0.259871	2.29173	0.00605588
b0351	mhpF	acetaldehyde dehydrogenase [b0351]	0.90712	0.778418	2.74883	0.0218514
b0353	mhpT	putative transport protein [b0353]	0.854129	0.257669	2.88299	0.00163312
b2392	mntH	putative transport system permease [b2392]	0.566484	0.0803121	2.24651	0.0184247
b2210	mqo	orf, hypothetical protein [b2210]	0.396118	0.0869136	3.84335	0.0190867
b3022	mqsR	orf, hypothetical protein [b3022]	1.05658	0.874364	12.574	0.00161519
b3021	ygiT	orf, hypothetical protein [b3021]	0.812691	0.245067	9.772	0.000452071
b4351	mrr	restriction of methylated adenine [b4351]	1.4211	0.139706	2.07304	0.0146586
b3291	mscL	mechanosensitive channel [b3291]	1.21539	0.224448	2.32045	0.00428751
b2924	mscS	putative transport protein [b2924]	0.78295	0.382803	2.75993	0.0139863
b3163	nlpI	putative control proteins [b3163]	1.31668	0.236529	2.63029	0.00785718
b4178	nsrR	orf, hypothetical protein [b4178]	1.67551	0.0134787	3.09667	0.000496799
b2467	nudK	orf, hypothetical protein [b2467]	0.91726	0.674164	2.18037	0.0117209
b2082	ogrK	prophage P2 ogr protein [b2082]	0.875403	0.268723	2.00225	0.00357362
b1283	osmB	osmotically inducible lipoprotein [b1283]	0.874304	0.543664	2.06139	0.0188506
b4376	osmY	hyperosmotically inducible periplasmic protein [b4376]	1.09374	0.858347	4.33737	0.0184247
b3724	phoU	negative regulator for pho regulon and putative enzyme in phosphate metabolism [b3724]	1.17652	0.683947	3.54368	0.0188121
b2259	pmrD	polymyxin resistance protein B [b2259]	1.21193	0.49623	3.66111	0.00735624
b4111	proP	low-affinity transport system; proline permease II [b4111]	0.746117	0.134464	4.14801	0.00147887
b4030	psiE	orf, hypothetical protein [b4030]	0.864977	0.366033	10.8352	0.000388774
b1304	pspA	phage shock protein, inner membrane protein [b1304]	0.88936	0.740199	2.69021	0.0262288
b1305	pspB	phage shock protein [b1305]	0.963986	0.875441	2.00439	0.0176506
b1306	pspC	phage shock protein: activates phage shock-protein expression [b1306]	1.02756	0.918366	2.13977	0.0180972
b1307	pspD	phage shock protein [b1307]	0.908375	0.629059	2.27092	0.00951888
b1303	pspF	psp operon transcriptional activator [b1303]	0.924907	0.721485	2.22259	0.0128103
b4050	pspG	orf, hypothetical protein [b4050]	0.887103	0.640944	3.97236	0.00483609
b3726	pstA	high-affinity phosphate-specific transport system [b3726]	0.740087	0.204952	3.50258	0.00412622
b3725	pstB	ATP-binding component of high-affinity phosphate-specific transport system [b3725]	0.770743	0.120761	2.73262	0.00213173
b3727	pstC	high-affinity phosphate-specific transport system, cytoplasmic membrane component [b3727]	0.626946	0.11335	2.92843	0.00785098
b3728	pstS	high-affinity phosphate-specific transport system; periplasmic phosphate-binding protein [b3728]	0.80314	0.624113	4.57082	0.016618
b1014	putA	proline dehydrogenase, P5C dehydrogenase [b1014]	0.562736	0.095542	2.14172	0.0293166
b1299	puuR	orf, hypothetical protein [b1299]	1.02417	0.925151	2.9646	0.00605588
b0892	rarA	putative polynucleotide enzyme [b0892]	0.647482	0.139887	2.35006	0.0170352
b2105	rcnR	orf, hypothetical protein [b2105]	0.711309	0.331667	2.68638	0.0272292
b2699	recA	DNA strand exchange and renaturation, DNA-dependent ATPase, DNA- and ATP-dependent coprotease [b2699]	1.1271	0.504608	2.23564	0.00789858
b1564	relB	negative regulator of translation [b1564]	0.717253	0.37471	3.46643	0.0176344
b1563	relE	orf, hypothetical protein [b1563]	0.826023	0.764283	4.97843	0.0340378
b3282	rimN	orf, hypothetical protein [b3282]	0.718275	0.329229	2.57645	0.0277696
b4179	rnr	putative enzyme [b4179]	1.20875	0.297519	2.83876	0.00386062
b1628	rsxB	orf, hypothetical protein [b1628]	0.508967	0.103732	2.44335	0.0333306
b1814	sdaA	L-serine deaminase [b1814]	0.609759	0.0477317	3.31692	0.00213173
b1916	sdiA	transcriptional regulator of ftsQAZ gene cluster [b1916]	0.996252	0.992669	3.83849	0.010786
b1641	slyB	putative outer membrane protein [b1641]	1.12222	0.500073	2.13032	0.00813786
b3129	sohA	putative protease; htrA suppressor protein [b3129]	1.12896	0.413002	2.12264	0.00549479
b1743	spy	periplasmic protein related to spheroblast formation [b1743]	0.620746	0.0485025	2.10484	0.0075129
b3089	sstT	putative transport protein [b3089]	1.65942	0.0598721	2.11822	0.0109277
b0934	ssuC	putative transport system permease protein [b0934]	0.902784	0.73499	4.20012	0.00611576
b0935	ssuD	orf, hypothetical protein [b0935]	0.614085	0.18597	3.29366	0.0142641
b0937	ssuE	orf, hypothetical protein [b0937]	0.568953	0.0639133	5.4748	0.00175854
b0958	sulA	suppressor of lon; inhibits cell division and ftsZ ring formation [b0958]	1.27045	0.39918	6.9622	0.00241767
b0365	tauA	taurine transport system periplasmic protein [b0365]	0.921573	0.728307	6.21945	0.00164299
b0366	tauB	taurine ATP-binding component of a transport system [b0366]	0.739427	0.42404	3.29156	0.0202393
b0367	tauC	taurine transport system permease protein [b0367]	0.831194	0.669405	4.44655	0.0154221
b3616	tdh	threonine dehydrogenase [b3616]	0.946535	0.905914	5.20415	0.00975857
b0494	tesA	acyl-CoA thioesterase I; also functions as protease I [b0494]	0.843582	0.410941	2.74622	0.00611576
b0738	tolR	putative inner membrane protein, involved in the tonB-independent uptake of group A colicins [b0738]	0.819514	0.286694	2.13475	0.00919175
b1634	tppB	putative transport protein [b1634]	0.887249	0.486207	20.808	0.000318728
b1907	tyrP	tyrosine-specific transport system [b1907]	0.667744	0.137842	3.93563	0.0316306
b1183	umuD	SOS mutagenesis; error-prone repair; processed to UmuD; forms complex with UmuC [b1183]	1.07211	0.805407	2.79453	0.0112643
b0779	uvrB	DNA repair; excision nuclease subunit B [b0779]	0.811433	0.249865	2.07931	0.00874474
b1141	xisE	orf, hypothetical protein [b1141]	1.05166	0.801681	2.28056	0.00799856
b0005	yaaX	orf, hypothetical protein [b0005]	1.54149	0.154584	2.36638	0.0185783
b0065	yabI	orf, hypothetical protein [b0065]	1.01123	0.980277	2.24746	0.0466633
b0056	yabP	orf, hypothetical protein [b0056]	0.723711	0.236521	2.34777	0.0174806
b0379	yaiY	orf, hypothetical protein [b0379]	1.11864	0.601838	6.27632	0.00147887
b0453	ybaY	glycoprotein/polysaccharide metabolism [b0453]	1.03575	0.930189	2.34821	0.0399879
b0493	ybbO	putative oxidoreductase [b0493]	0.930801	0.780845	2.42078	0.0140434
b0546	ybcM	putative ARAC-type regulatory protein [b0546]	1.46135	0.0174271	2.05035	0.00106813
b0559	ybcW	orf, hypothetical protein [b0559]	1.24661	0.17165	2.00451	0.00620006
b0753	ybgS	putative homeobox protein [b0753]	0.946977	0.945127	4.56651	0.0475318
b0802	ybiJ	orf, hypothetical protein [b0802]	0.87516	0.309006	2.91513	0.00153878
b0841	ybjG	orf, hypothetical protein [b0841]	0.585572	0.201175	2.63043	0.0378319
b0845	ybjJ	putative DEOR-type transcriptional regulator [b0845]	0.965524	0.93668	2.81744	0.0300812
b1180	ycgM	putative isomerase [b1180]	0.817793	0.29114	2.19084	0.00894537
b1164	ycgZ	orf, hypothetical protein [b1164]	0.458651	0.148446	4.14512	0.0226707
b1284	yciT	putative DEOR-type transcriptional regulator [b1284]	0.657327	0.0484707	2.7202	0.00222534
b1528	ydeA	putative resistance / regulatory protein [b1528]	0.406199	0.0510038	2.78439	0.0180369
b1534	ydeE	putative transport protein [b1534]	0.841227	0.531443	3.86072	0.00626808
b1643	ydhI	orf, hypothetical protein [b1643]	0.706435	0.298636	2.59118	0.0256154
b1688	ydiK	orf, hypothetical protein [b1688]	0.781822	0.274839	3.15593	0.00560632
b1707	ydiV	orf, hypothetical protein [b1707]	0.934239	0.782945	2.14473	0.0183918
b1790	yeaM	putative ARAC-type regulatory protein [b1790]	0.944489	0.835135	2.13364	0.0229134
b1825	yebO	orf, hypothetical protein [b1825]	0.788218	0.108765	2.50772	0.00192421
b1839	yebY	orf, hypothetical protein [b1839]	0.792596	0.565946	2.60561	0.0467501
b1840	yebZ	putative resistance protein [b1840]	0.790264	0.424698	2.1768	0.033896
b2015	yeeY	putative transcriptional regulator LYSR-type [b2015]	0.941332	0.686289	3.09132	0.00188871
b2322	yfcJ	putative transport protein [b2322]	0.619813	0.110238	2.43224	0.0139158
b2332	yfcO	orf, hypothetical protein [b2332]	0.728682	0.308899	2.11204	0.0411155
b2377	yfdY	orf, hypothetical protein [b2377]	1.50122	0.350485	3.30481	0.0294523
b2493	yfgO	putative permease [b2493]	0.964145	0.549538	2.28569	0.000452071
b2577	yfiE	putative transcriptional regulator LYSR-type [b2577]	1.1821	0.362807	2.55035	0.00543261
b2670	ygaW	orf, hypothetical protein [b2670]	1.92488	0.0352655	41.8864	0.000318728
b2755	ygbT	orf, hypothetical protein [b2755]	1.0448	0.866769	2.22797	0.016618
b2756	ygcH	orf, hypothetical protein [b2756]	1.08208	0.693279	2.54395	0.00649787
b2809	ygdI	orf, hypothetical protein [b2809]	1.2904	0.0911753	3.07632	0.00106813
b2832	ygdQ	putative transport protein [b2832]	0.566348	0.0792137	2.3458	0.0158514
b2833	ygdR	orf, hypothetical protein [b2833]	1.29071	0.141648	3.06153	0.00202538
b3103	yhaH	putative cytochrome [b3103]	0.939834	0.464807	2.38796	0.000861387
b3104	yhaI	putative cytochrome [b3104]	1.03976	0.910275	4.11939	0.00690289
b3293	yhdN	orf, hypothetical protein [b3293]	1.24777	0.446967	2.0775	0.0391991
b3459	yhhK	orf, hypothetical protein [b3459]	0.802751	0.547571	3.94045	0.0131917
b3473	yhhS	putative transport [b3473]	1.26133	0.249489	2.99938	0.00403956
b3487	yhiI	putative membrane protein [b3487]	1.22799	0.42404	2.31333	0.0184493
b3655	yicH	orf, hypothetical protein [b3655]	0.918964	0.82731	2.32096	0.0453003
b4045	yjbJ	orf, hypothetical protein [b4045]	1.14336	0.671717	13.4265	0.00152573
b4056	yjbQ	orf, hypothetical protein [b4056]	1.95595	0.0892656	2.32989	0.0304241
b4060	yjcB	orf, hypothetical protein [b4060]	0.88043	0.875893	7.25433	0.0311032
b4121	yjdF	orf, hypothetical protein [b4121]	0.905874	0.55233	2.34235	0.0055673
b4188	yjfN	orf, hypothetical protein [b4188]	1.32997	0.512993	2.84916	0.0453003
b4189	yjfO	orf, hypothetical protein [b4189]	1.20076	0.548682	2.41492	0.0271544
b4189	yjfO	orf, hypothetical protein [b4189]	1.38311	0.371519	2.75611	0.0281637
b4340	yjiR	putative regulator [b4340]	0.568167	0.373768	4.5597	0.0439571
b4385	yjjJ	orf, hypothetical protein [b4385]	1.69304	0.12903	3.08728	0.0117903
b4403	yjtD	orf, hypothetical protein [b4403]	0.939234	0.822328	2.42992	0.0159337
b0392	ykiA	orf, hypothetical protein [b0392]	0.915028	0.787541	3.26422	0.0121795
b0991	ymcE	suppresses fabA and ts growth mutation [b0991]	0.733552	0.133314	3.34321	0.0024154
b1144	ymfJ	orf, hypothetical protein [b1144]	0.925995	0.80574	4.63948	0.00506217
b1375	ynaE	orf, hypothetical protein [b1375]	1.09942	0.683909	2.92547	0.00679118
b1841	yobA	orf, hypothetical protein [b1841]	0.877921	0.265304	2.694	0.00129274
b1957	yodC	orf, hypothetical protein [b1957]	1.74266	0.0388559	2.434	0.00516587
b2135	yohC	orf, hypothetical protein [b2135]	0.928141	0.728666	2.32542	0.0104144
b2107	yohN	orf, hypothetical protein [b2107]	0.748936	0.235112	2.06059	0.0198469
b2666	yqaE	orf, hypothetical protein [b2666]	1.04982	0.816925	2.99721	0.00423861
b3101	yqjF	orf, hypothetical protein [b3101]	0.792052	0.255369	2.05207	0.0131011
b3192	yrbC	orf, hypothetical protein [b3192]	1.0232	0.921928	2.04185	0.0156038
b3193	yrbD	orf, hypothetical protein [b3193]	0.912369	0.403399	2.14164	0.00237739
b3194	yrbE	orf, hypothetical protein [b3194]	0.837924	0.543551	2.53529	0.0201122
b3195	yrbF	putative ATP-binding component of a transport system [b3195]	0.940244	0.827308	2.09778	0.0268374
b3207	yrbL	orf, hypothetical protein [b3207]	1.2667	0.117994	2.08619	0.00384883
b4206	ytfB	orf, hypothetical protein [b4206]	1.15726	0.449394	2.23785	0.00964713
b4217	ytfK	orf, hypothetical protein [b4217]	1.06356	0.700355	2.26163	0.00518652
b3292	zntR	putative transcriptional regulator [b3292]	1.09897	0.442845	2.16848	0.00324556
b0057		orf, hypothetical protein [b0057]	1.06549	0.872761	3.32012	0.017001
b1169		putative ATP-binding component of a transport system [b1169]	0.69802	0.139398	2.90481	0.00543287
b3767		acetolactate synthase II, large subunit, cryptic, interrupted [b3767]	0.794033	0.435199	2.12187	0.0373992
		down-regulated over two folds
		up-regulated over two folds
		p value ≤ 0.05

## Sheet: Mutant and OE common
Table S2. Differentially expressed genes in ybjN mutant and over-expression strains compared to E. coli K-12 strain BW25113.
Gene ID	Gene Symbol	Description	∆ybjN/BW	p_value	ybjN_Over-expression/BW	p_value
b2000	flu	outer membrane fluffing protein, similar to adhesin [b2000]	0.378149	0.00640907	0.434041	0.00241767
b3671	ilvB	acetolactate synthase I,valine-sensitive, large subunit [b3671]	0.428673	0.0134787	0.0740656	0.000318728
b3670	ilvN	acetolactate synthase I, valine sensitive, small subunit [b3670]	0.341201	0.00971126	0.0623267	0.000318728
b2518	ndk	nucleoside diphosphate kinase [b2518]	0.336009	0.0342035	0.469147	0.0431897
b0722	sdhD	succinate dehydrogenase, hydrophobic subunit [b0722]	0.355437	0.0266151	0.470094	0.0245297
b2533	suhB	enhances synthesis of sigma32 in mutant; extragenic suppressor, may modulate RNAse III lethal action [b2533]	0.450507	0.0132372	0.454393	0.0038211
b4001	yjaH	orf, hypothetical protein [b4001]	0.414294	0.0134787	0.474429	0.00614266
b4029	yjbH	orf, hypothetical protein [b4029]	0.46547	0.00916235	0.46299	0.00216408
b0663		putative RNA [b0663]	0.282204	0.0157378	0.304092	0.00589631
b4316	fimC	periplasmic chaperone, required for type 1 fimbriae [b4316]	2.3144	0.0314146	0.405682	0.0113639
b4319	fimG	fimbrial morphology [b4319]	2.27264	0.00696344	0.479245	0.00240481
b1073	flgB	flagellar biosynthesis, cell-proximal portion of basal-body rod [b1073]	16.5699	0.0134787	0.250512	0.0292289
b1075	flgD	flagellar biosynthesis, initiation of hook assembly [b1075]	15.2681	0.00164039	0.280399	0.00149694
b1076	flgE	flagellar biosynthesis, hook protein [b1076]	12.6211	0.00605087	0.310552	0.0100238
b1922	fliA	flagellar biosynthesis; alternative sigma factor 28; regulation of flagellar operons [b1922]	16.2178	0.00438119	0.277432	0.00483609
b1944	fliL	flagellar biosynthesis [b1944]	7.3872	0.00517629	0.287544	0.00289659
b1945	fliM	flagellar biosynthesis, component of motor switch and energizing, enabling rotation and determining its direction [b1945]	7.48485	0.0121368	0.328386	0.0159337
b3517	gadA	glutamate decarboxylase isozyme [b3517]	2.54777	0.0174271	0.0533012	0.000371264
b1493	gadB	glutamate decarboxylase isozyme [b1493]	2.9339	0.0134787	0.0810361	0.000452071
b4034	malE	periplasmic maltose-binding protein; substrate recognition for transport and chemotaxis [b4034]	6.0359	0.00605087	0.284675	0.003671
b1223	narK	nitrite extrusion protein [b1223]	2.8127	0.00250705	0.407815	0.000452071
b3365	nirB	nitrite reductase [b3365]	3.31644	0.00605087	0.16405	0.000456377
b1166	ariR	orf, hypothetical protein [b1166]	0.196498	0.00640907	3.47308	0.0032788
b0390	aroM	protein of aro operon, regulated by aroR [b0390]	0.366523	0.0162562	2.99069	0.00442319
b0312	betB	NAD+-dependent betaine aldehyde dehydrogenase [b0312]	0.368383	0.0275983	2.53179	0.0135302
b0313	betI	probably transcriptional repressor of bet genes [b0313]	0.35837	0.0316183	4.05759	0.00592395
b3397	nudE	orf, hypothetical protein [b3397]	0.397392	0.0385059	2.18329	0.0289531
b1020	phoH	PhoB-dependent, ATP-binding pho regulon component; may be helicase; induced by P starvation [b1020]	0.209021	0.0313011	7.01577	0.00736604
b1297	puuA	putative glutamine synthetase [b1297]	0.252749	0.0227059	2.00698	0.0529562
b1298	puuD	probable amidotransferase subunit [b1298]	0.435738	0.0335271	7.28791	0.00150505
b3819	rarD	orf, hypothetical protein [b3819]	0.265627	0.0134787	2.00002	0.0232816
b3842	rfaH	transcriptional activator affecting biosynthesis of lipopolysaccharide core, F pilin, and haemolysin [b3842]	0.499933	0.043087	2.10892	0.0170352
b3995	rsd	putative transcriptional regulator [b3995]	0.467964	0.00696344	2.63147	0.000954292
b3364	tsgA	putative transport [b3364]	0.31569	0.0312743	3.33423	0.0120631
b0853	ybjN	putative sensory transduction regulator [b0853]	0.0181816	0.00605087	17.9779	0.00338312
b1165	ymgA	orf, hypothetical protein [b1165]	0.129287	0.010311	2.71419	0.0179516
b1167	ymgC	orf, hypothetical protein [b1167]	0.343445	0.0144646	2.82414	0.00516587
BW: E. coli strain BW25113, a derivative of E. coli K-12
		down-regulated over two folds
		up-regulated over two folds
		p value ≤ 0.05
		gene mutated or over-expressed in trans
